# Supplementary material for: Sensing of H2O2-induced oxidative stress by the UPF factor complex is crucial for activation of catalase-3 expression in Neurospora
Source: PLoS Genet. 2023 Oct 16;19(10):e1010985. doi: 10.1371/journal.pgen.1010985 (PMC10578600; doi:10.1371/journal.pgen.1010985)
Supplement: S2 Table — (XLSX) [file pgen.1010985.s012.xlsx]

## Sheet: Sheet1
		S2 Table. A total of genes were greatly upregulated in the upf-1KO strain.
			Gene locus	Gene Symbol or Description		Gene locus	Gene Symbol or Description		Gene locus	Gene Symbol or Description		Gene locus	Gene Symbol or Description		Gene locus	Gene Symbol or Description
		1	NCU02061	hypothetical protein	201	NCU07138	hypothetical protein	401	NCU07723	norsolorinic acid reductase	601	NCU02254	tubulin folding cofactor C	801	NCU02594	hypothetical protein
		2	NCU00947	hypothetical protein	202	NCU00873	hypothetical protein	402	NCU01785	hypothetical protein	602	NCU07197	arsenate reductase	802	NCU04771	fructosyl-amino acid oxidase
		3	NCU05005	HHE domain-containing protein	203	NCU07626	thermoresistant gluconokinase	403	NCU04874	alternative oxidase-3	603	NCU01234	eukaryotic initiation factor 4A-12	803	NCU07917	hypothetical protein
		4	NCU06325	hypothetical protein	204	NCU08750	isoamyl alcohol oxidase	404	NCU01521	ThiJ/PfpI family protein	604	NCU05949	hypothetical protein	804	NCU05063	cell wall glycosyl hydrolase YteR
		5	NCU05628	hypothetical protein	205	NCU09748	transcription initiation factor IIA gamma chain	405	NCU04451	hypothetical protein	605	NCU02628	hypothetical protein	805	NCU09170	alpha-N-arabinofuranosidase II
		6	NCU07801	hypothetical protein	206	NCU01258	cyanase	406	NCU03747	hypothetical protein	606	NCU16667	hypothetical protein	806	NCU00201	hypothetical protein
		7	NCU16805	hypothetical protein	207	NCU04667	hypothetical protein	407	NCU01162	glycolipid-anchored surface protein 5	607	NCU00685	casein kinase I isoform delta	807	NCU15836	hypothetical protein
		8	NCU08856	myo-inositol oxygenase	208	NCU03617	haloacid dehalogenase	408	NCU04295	transcription factor	608	NCU01016	hypothetical protein	808	NCU06128	hypothetical protein
		9	NCU04939	hypothetical protein	209	NCU08770	hypothetical protein	409	NCU01127	DUF636 domain-containing protein	609	NCU01598	methyltransferase	809	NCU00363	hypothetical protein
		10	NCU04490	hypothetical protein	210	NCU08527	hypothetical protein	410	NCU07979	hypothetical protein	610	NCU02855	glycosylhydrolase family 11-1	810	NCU06381	GPI-anchored cell wall beta-1,3-endoglucanase EglC
		11	NCU16917	hypothetical protein	211	NCU03583	hypothetical protein	411	NCU07538	hypothetical protein	611	NCU05317	glycosylhydrolase family 18-6	811	NCU08026	3' exoribonuclease
		12	NCU11293	hypothetical protein	212	NCU12150	ywbE protein	412	NCU03226	Y14 protein	612	NCU01494	MFS sugar transporter	812	NCU04823	NADP-dependent alcohol dehydrogenase C
		13	NCU08774	hypothetical protein	213	NCU08526	hypothetical protein	413	NCU09548	platelet-activating factor acetylhydrolase	613	NCU09077	Rpr2 domain-containing protein	813	NCU05025	hypothetical protein
		14	NCU06156	hypothetical protein	214	NCU03191	rab protein geranylgeranyltransferase component A	414	NCU07129	amino-acid permease inda1	614	NCU01281	hypothetical protein	814	NCU05384	hypothetical protein
		15	NCU08907	clock-controlled gene-13	215	NCU05838	hypothetical protein	415	NCU04424	hypothetical protein	615	NCU02858	hypothetical protein	815	NCU03049	flavin-binding monooxygenase
		16	NCU09650	hypothetical protein	216	NCU07421	hypothetical protein	416	NCU09042	exo-beta-D-glucosaminidase	616	NCU04131	hypothetical protein	816	NCU04635	hypothetical protein
		17	NCU04197	CipC protein	217	NCU04576	hypothetical protein	417	NCU14164	ncRNA	617	NCU04818	cation diffusion facilitator 1	817	NCU06148	hypothetical protein
		18	NCU09280	hypothetical protein	218	NCU03111	hypothetical protein	418	NCU02631	DNA replication complex GINS protein psf-1	618	NCU09755	hypothetical protein	818	NCU00014	hypothetical protein
		19	NCU03813	formate dehydrogenase	219	NCU10500	F-box domain-containing protein	419	NCU06504	hypothetical protein	619	NCU03404	acid phosphatase PHOa	819	NCU02989	hypothetical protein
		20	NCU08351	hypothetical protein	220	NCU01026	hypothetical protein	420	NCU07326	hypothetical protein	620	NCU08308	hypothetical protein	820	NCU05385	hypothetical protein
		21	NCU06400	amidohydrolase	221	NCU10965	hypothetical protein	421	NCU11341	translation initiation factor eIF-2B	621	NCU04269	aspartyl proteinase	821	NCU04903	tripeptidyl peptidase I
		22	NCU05844	hypothetical protein	222	NCU02240	glycosylhydrolase family 61-1	422	NCU06613	ammonium transporter	622	NCU08771	acetolactate synthase	822	NCU07533	secreted aspartic proteinase
		23	NCU02343	alpha-L-arabinofuranosidase 2	223	NCU09575	sterol esterase	423	NCU03232	RNA binding protein Pym	623	NCU09518	glucooligosaccharide oxidase	823	NCU14090	ncRNA
		24	NCU17205	hypothetical protein	224	NCU00608	AMP-binding enzyme	424	NCU04314	hypothetical protein	624	NCU06321	hypothetical protein	824	NCU07194	hypothetical protein
		25	NCU07232	hsp30-like protein	225	NCU01653	hypothetical protein	425	NCU07132	hypothetical protein	625	NCU08625	hypothetical protein	825	NCU06123	phosphoketolase
		26	NCU09631	hypothetical protein	226	NCU00355	catalase-3	426	NCU07180	hypothetical protein	626	NCU08127	glycosylhydrolase family 76-3	826	NCU16390	hypothetical protein
		27	NCU02022	hypothetical protein	227	NCU04735	hypothetical protein	427	NCU06906	hypothetical protein	627	NCU06136	hypothetical protein	827	NCU07193	hypothetical protein
		28	NCU06961	glycosylhydrolase family 28-2	228	NCU09639	hypothetical protein	428	NCU07360	DnaJ domain-containing protein	628	NCU04665	hypothetical protein	828	NCU09213	hypothetical protein
		29	NCU02188	sugar transporter	229	NCU07080	hypothetical protein	429	NCU08803	general amidase GmdA	629	NCU09785	hypothetical protein	829	NCU14110	ncRNA
		30	NCU06589	hypothetical protein	230	NCU10546	4-coumarate-CoA ligase	430	NCU08718	hypothetical protein	630	NCU16742	hypothetical protein	830	NCU17278	TOL
		31	NCU08188	hypothetical protein	231	NCU05061	hypothetical protein	431	NCU01394	hypothetical protein	631	NCU09384	hypothetical protein	831	NCU00911	polysaccharide synthase Cps1p
		32	NCU09235	conidiation-8	232	NCU01358	hypothetical protein	432	NCU05376	p450 monooxygenase	632	NCU04167	hypothetical protein	832	NCU07924	hypothetical protein
		33	NCU05143	rds1	233	NCU09526	hypothetical protein	433	NCU08773	hypothetical protein	633	NCU08231	acyltransferase	833	NCU03268	hypothetical protein
		34	NCU02239	hypothetical protein	234	NCU07241	hypothetical protein	434	NCU07661	hypothetical protein	634	NCU05520	hypothetical protein	834	NCU17048	hypothetical protein
		35	NCU00868	hypothetical protein	235	NCU09805	glycosylhydrolase family 13-2	435	NCU09795	hypothetical protein	635	NCU08387	hypothetical protein	835	NCU14045	ncRNA
		36	NCU05728	hypothetical protein	236	NCU02338	secreted protein	436	NCU01106	L-amino acid oxidase	636	NCU08145	coenzyme A transferase	836	NCU02712	acetate kinase
		37	NCU06327	benzoate 4-monooxygenase cytochrome P450	237	NCU00282	hypothetical protein	437	NCU10537	hypothetical protein	637	NCU03279	hypothetical protein	837	NCU05600	serine/threonine protein kinase-33
		38	NCU16625	hypothetical protein	238	NCU10388	peptidyl-prolyl cis-trans isomerase-like 3	438	NCU10572	short chain oxidoreductase	638	NCU02361	formamidase	838	NCU09443	hypothetical protein
		39	NCU06920	hypothetical protein	239	NCU10144	SAM-dependent methyltransferase	439	NCU07453	hypothetical protein	639	NCU00246	hypothetical protein	839	NCU00754	multidrug resistant protein
		40	NCU05039	hypothetical protein	240	NCU01233	aldose reductase	440	NCU02917	hypothetical protein	640	NCU09974	fungal specific transcription factor domain-containing protein	840	NCU16895	hypothetical protein
		41	NCU08775	hypothetical protein	241	NCU02328	O-methyltransferase	441	NCU02126	isovaleryl-CoA dehydrogenase	641	NCU00883	hypothetical protein	841	NCU02837	pre-mRNA branch site protein p14
		42	NCU01230	serum paraoxonase/arylesterase	242	NCU08747	monooxygenase	442	NCU02042	hypothetical protein	642	NCU14078	ncRNA	842	NCU07068	K/H antiporter 1
		43	NCU01298	hypothetical protein	243	NCU09786	hypothetical protein	443	NCU03805	hypothetical protein	643	NCU12126	hypothetical protein	843	NCU17260	hypothetical protein
		44	NCU09857	hypothetical protein	244	NCU00780	D-lactate dehydrogenase	444	NCU07348	hypothetical protein	644	NCU09102	glutamyl-tRNA amidotransferase subunit A	844	NCU07221	high conidial production-1
		45	NCU05887	oxidoreductase	245	NCU08435	RNA-dependent RNA polymerase 3	445	NCU06555	hypothetical protein	645	NCU03506	hypothetical protein	845	NCU10101	hypothetical protein
		46	NCU10055	new eukaryotic opsin-1	246	NCU02327	hypothetical protein	446	NCU16708	hypothetical protein	646	NCU04050	cross pathway control-1	846	NCU00921	hypothetical protein
		47	NCU16526	hypothetical protein	247	NCU01111	erythromycin esterase	447	NCU08447	hypothetical protein	647	NCU14143	ncRNA	847	NCU03862	triacylglycerol lipase
		48	NCU09641	hypothetical protein	248	NCU10809	hypothetical protein	448	NCU05078	protein-beta-aspartate methyltransferase	648	NCU05855	O-methyltransferase	848	NCU03654	hypothetical protein
		49	NCU01375	hypothetical protein	249	NCU02523	hypothetical protein	449	NCU04912	HET domain-containing protein	649	NCU03780	hypothetical protein	849	NCU16594	hypothetical protein
		50	NCU04854	glycosylhydrolase family 7-2	250	NCU06573	chlorogenic acid esterase	450	NCU03355	calpain-5	650	NCU06320	hypothetical protein	850	NCU09959	hypothetical protein
		51	NCU10416	WSC domain-containing protein	251	NCU05350	hypothetical protein	451	NCU09611	fructosamine-3-kinase	651	NCU14154	ncRNA	851	NCU07402	pyridoxal reductase
		52	NCU08752	acetylcholinesterase	252	NCU00417	cell cycle control protein cwf14	452	NCU09702	endo-beta-1,6-galactanase	652	NCU09798	aryl-alcohol dehydrogenase	852	NCU16587	hypothetical protein
		53	NCU05625	hypothetical protein	253	NCU16468	hypothetical protein	453	NCU04474	sulfite oxidase	653	NCU04510	glycerol dehydrogenase-3	853	NCU07340	cellobiohydrolase-1
		54	NCU00790	high affinity potassium transporter-1	254	NCU00351	cript family protein	454	NCU03056	hypothetical protein	654	NCU00176	hypothetical protein	854	NCU03383	hypothetical protein
		55	NCU05992	hypothetical protein	255	NCU04591	pentachlorophenol monooxygenase	455	NCU01389	mitogen-activated protein kinase organizer 1	655	NCU06041	aryl sulfatase-1	855	NCU00795	membrane bound cation transporter
		56	NCU08395	pre-mRNA splicing factor Dim1	256	NCU07064	L-galactonate dehydratase	456	NCU09615	hypothetical protein	656	NCU08165	hypothetical protein	856	NCU07716	hypothetical protein
		57	NCU05128	hypothetical protein	257	NCU09800	taurine dioxygenase	457	NCU03753	clock-controlled gene-1	657	NCU02001	hypothetical protein	857	NCU09365	hypothetical protein
		58	NCU08230	hypothetical protein	258	NCU03848	hypothetical protein	458	NCU09561	DNA replication complex GINS protein psf-3	658	NCU03288	hypothetical protein	858	NCU05966	DNA repair protein
		59	NCU05074	hypothetical protein	259	NCU10895	mutS ortholog 4	459	NCU00973	hypothetical protein	659	NCU00173	esterase D	859	NCU08949	hypothetical protein
		60	NCU00937	beta-glucuronidase	260	NCU06861	glycosyl hydrolase family 43 protein	460	NCU07619	FAD binding domain-containing protein	660	NCU05955	Cel74a	860	NCU06806	hypothetical protein
		61	NCU01861	short chain dehydrogenase/reductase family	261	NCU06951	hypothetical protein	461	NCU07610	taurine dioxygenase	661	NCU10169	hypothetical protein	861	NCU02344	fungal cellulose binding domain-containing protein
		62	NCU07607	sugar transporter	262	NCU01760	pumilio-family RNA binding repeat protein	462	NCU02596	hypothetical protein	662	NCU10651	chitin binding protein	862	NCU17155	hypothetical protein
		63	NCU09654	MFS transporter	263	NCU04539	L-lactate dehydrogenase	463	NCU04029	thioesterase	663	NCU05113	laccase precursor	863	NCU05733	acriflavine resistant-2
		64	NCU03534	hypothetical protein	264	NCU06537	hypothetical protein	464	NCU09973	hypothetical protein	664	NCU04482	hypothetical protein	864	NCU01078	D-mandelate dehydrogenase
		65	NCU09495	set-domain histone methyltransferase-6	265	NCU04472	DEAD/DEAH box helicase	465	NCU17157	hypothetical protein	665	NCU05882	cellulase	865	NCU00810	glycosylhydrolase family 2-3
		66	NCU09990	hypothetical protein	266	NCU05040	hypothetical protein	466	NCU09262	hypothetical protein	666	NCU05000	hypothetical protein	866	NCU07033	hypothetical protein
		67	NCU09344	hypothetical protein	267	NCU02221	hypothetical protein	467	NCU02875	hypothetical protein	667	NCU03851	hypothetical protein	867	NCU01061	dienelactone hydrolase
		68	NCU10501	hypothetical protein	268	NCU00641	cytochrome c oxidase-assembly factor cox-16	468	NCU07897	hypothetical protein	668	NCU00559	hypothetical protein	868	NCU05212	glycosyl hydrolase
		69	NCU14015	ncRNA	269	NCU09522	hypothetical protein	469	NCU01270	ribose phosphate diphosphokinase	669	NCU05477	hypothetical protein	869	NCU03372	nonspecific lipid-transfer protein
		70	NCU08784	hypothetical protein	270	NCU07953	alternative oxidase-1	470	NCU14180	ncRNA	670	NCU11342	MFS hexose transporter	870	NCU17154	hypothetical protein
		71	NCU05058	hypothetical protein	271	NCU17026	hypothetical protein	471	NCU08791	catalase-1	671	NCU04723	hypothetical protein	871	NCU03076	delta-1-pyrroline-5-carboxylate dehydrogenase
		72	NCU05016	hypothetical protein	272	NCU01567	hypothetical protein	472	NCU09879	hypothetical protein	672	NCU04883	glycosyl hydrolase family 18-4	872	NCU08168	hypothetical protein
		73	NCU01376	phosphorus-2	273	NCU09043	caleosin domain-containing protein	473	NCU06985	hypothetical protein	673	NCU07817	non-anchored cell wall protein-3	873	NCU08670	hypothetical protein
		74	NCU17171	hypothetical protein	274	NCU07333	hypothetical protein	474	NCU09873	acetate utilization-6	674	NCU04299	hypothetical protein	874	NCU02676	hypothetical protein
		75	NCU05870	hypothetical protein	275	NCU04816	hypothetical protein	475	NCU10045	pectinesterase	675	NCU06557	hypothetical protein	875	NCU04857	2-hydroxyacid dehydrogenase
		76	NCU07818	hypothetical protein	276	NCU02000	splicing factor 3B subunit 10	476	NCU05692	hypothetical protein	676	NCU02303	hypothetical protein	876	NCU02946	mitochondrial carrier domain-containing protein
		77	NCU08114	cellodextrin transport-2	277	NCU02253	hypothetical protein	477	NCU07374	hypothetical protein	677	NCU06109	hypothetical protein	877	NCU01390	cell cycle control protein cwf16
		78	NCU12156	Na/H antiporter 1	278	NCU05089	MFS monocarboxylate transporter	478	NCU10359	neutral ceramidase	678	NCU11292	hypothetical protein	878	NCU10301	hypothetical protein
		79	NCU00416	C2H2 type zinc finger domain-containing protein	279	NCU09185	hypothetical protein	479	NCU00338	aspartic proteinase	679	NCU04078	NAD-dependent methanol dehydrogenase	879	NCU06598	hypothetical protein
		80	NCU01899	hypothetical protein	280	NCU01496	hypothetical protein	480	NCU01819	hypothetical protein	680	NCU01073	hypothetical protein	880	NCU09224	hypothetical protein
		81	NCU02008	hypothetical protein	281	NCU07433	hypothetical protein	481	NCU00451	hypothetical protein	681	NCU12121	hypothetical protein	881	NCU08227	hypothetical protein
		82	NCU01138	CipA protein	282	NCU00855	hypothetical protein	482	NCU16449	hypothetical protein	682	NCU03570	hypothetical protein	882	NCU00874	hypothetical protein
		83	NCU05885	flavin-binding monooxygenase	283	NCU04223	hypothetical protein	483	NCU09820	hypothetical protein	683	NCU07622	hypothetical protein	883	NCU05518	peroxisomal copper amine oxidase
		84	NCU07196	ropy-12	284	NCU08643	phosphorus-3	484	NCU09406	copper amine oxidase	684	NCU14038	ncRNA	884	NCU02088	hypothetical protein
		85	NCU06519	multidrug transporter	285	NCU08749	hypothetical protein	485	NCU02031	hypothetical protein	685	NCU08179	hypothetical protein	885	NCU16491	fungal specific transcription factor domain-containing protein
		86	NCU16387	hypothetical protein	286	NCU08564	hypothetical protein	486	NCU09506	hypothetical protein	686	NCU09844	amidohydrolase	886	NCU16606	hypothetical protein
		87	NCU04487	hypothetical protein	287	NCU09057	hypothetical protein	487	NCU01459	tan spore	687	NCU02053	mutagen sensitive-42	887	NCU10673	hypothetical protein
		88	NCU05818	phosphatidyl synthase	288	NCU16852	hypothetical protein	488	NCU02584	hypothetical protein	688	NCU06516	hypothetical protein	888	NCU00869	hypothetical protein
		89	NCU16992	mating factor a-1	289	NCU02194	hypothetical protein	489	NCU02302	phosphatidylserine decarboxylase	689	NCU06479	hypothetical protein	889	NCU09566	hypothetical protein
		90	NCU16710	hypothetical protein	290	NCU00782	pantothenate transporter liz1	490	NCU02930	hypothetical protein	690	NCU17024	hypothetical protein	890	NCU16586	hypothetical protein
		91	NCU07703	hypothetical protein	291	NCU06967	hypothetical protein	491	NCU04343	ergothioneine-1	691	NCU05309	Cut9 interacting protein Scn1	891	NCU03421	C2H2 finger domain-containing protein
		92	NCU02369	glycosylhydrolase family 28-1	292	NCU00837	6-phosphogluconate dehydrogenase	492	NCU05236	hypothetical protein	692	NCU08057	short chain dehydrogenase/reductase	892	NCU00100	hypothetical protein
		93	NCU03001	hypothetical protein	293	NCU00166	isochorismatase domain-containing protein 2A	493	NCU04070	hypothetical protein	693	NCU05146	hypothetical protein	893	NCU10264	hypothetical protein
		94	NCU04526	hypothetical protein	294	NCU04342	hypothetical protein	494	NCU09637	sterigmatocystin 8-O-methyltransferase	694	NCU06114	hypothetical protein	894	NCU06577	mutagen sensitive-26
		95	NCU16688	hypothetical protein	295	NCU07527	hypothetical protein	495	NCU06595	vacuolar protein sorting protein	695	NCU08097	exo-beta-1,3-glucanase	895	NCU09396	hypothetical protein
		96	NCU11395	S-glutathione dehydrogenase	296	NCU02597	hypothetical protein	496	NCU07234	hypothetical protein	696	NCU00148	short chain dehydrogenase/reductase	896	NCU14175	ncRNA
		97	NCU06153	monooxygenase	297	NCU09913	major royal jelly protein	497	NCU06010	mutanase	697	NCU16806	hypothetical protein	897	NCU07036	hypothetical protein
		98	NCU05499	homogentisate 1,2-dioxygenase	298	NCU07082	aspartyl-tRNA synthetase	498	NCU02196	taurine catabolism dioxygenase TauD	698	NCU09421	hypothetical protein	898	NCU04266	hypothetical protein
		99	NCU08232	alpha-1,6-mannosyltransferase Och1	299	NCU02321	hypothetical protein	499	NCU04908	hypothetical protein	699	NCU05490	hypothetical protein	899	NCU00796	hydantoinase
		100	NCU07730	hypothetical protein	300	NCU10393	hypothetical protein	500	NCU02127	methylcrotonoyl-CoA carboxylase subunit beta	700	NCU07424	hypothetical protein	900	NCU03160	hypothetical protein
		101	NCU04367	hypothetical protein	301	NCU08806	hypothetical protein	501	NCU12057	hypothetical protein	701	NCU09519	2,5-diketo-D-gluconic acid reductase A	901	NCU07270	hypothetical protein
		102	NCU02704	branched-chain alpha-keto acid dehydrogenase E2 component	302	NCU05888	dibenzothiophene desulfurization enzyme A	502	NCU01374	CutC family protein	702	NCU02652	hypothetical protein	902	NCU00748	hypothetical protein
		103	NCU07274	hypothetical protein	303	NCU05151	phosphoketolase	503	NCU06553	hypothetical protein	703	NCU10417	hypothetical protein	903	NCU05555	hypothetical protein
		104	NCU05069	FAD dependent oxidoreductase	304	NCU06895	cytochrome P450 4A5	504	NCU05192	O-methyltransferase	704	NCU16914	hypothetical protein	904	NCU04083	hypothetical protein
		105	NCU09390	tetrahydroxynaphthalene reductase-1	305	NCU08414	hypothetical protein	505	NCU05157	cation diffusion facilitator 10	705	NCU08697	hypothetical protein	905	NCU14109	ncRNA
		106	NCU11289	aldo-keto reductase	306	NCU04046	hypothetical protein	506	NCU11291	hypothetical protein	706	NCU08070	meiotically up-regulated 182 protein	906	NCU03773	hypothetical protein
		107	NCU09865	methylase	307	NCU14001	ncRNA	507	NCU04672	MatE family transporter	707	NCU16896	hypothetical protein	907	NCU00524	hypothetical protein
		108	NCU07368	hypothetical protein	308	NCU01874	hypothetical protein	508	NCU09069	hypothetical protein	708	NCU10476	hypothetical protein	908	NCU09581	hypothetical protein
		109	NCU09777	UPF0075 domain-containing protein	309	NCU00033	integral membrane protein	509	NCU01089	flavin-containing amine oxidasedehydrogenase	709	NCU08413	hypothetical protein	909	NCU06669	hypothetical protein
		110	NCU12051	hypothetical protein	310	NCU00052	alpha-methylacyl-CoA racemase	510	NCU06265	hypothetical protein	710	NCU06763	hypothetical protein	910	NCU02038	hypothetical protein
		111	NCU09634	hypothetical protein	311	NCU05148	hypothetical protein	511	NCU03408	hypothetical protein	711	NCU16463	hypothetical protein	911	NCU09268	hypothetical protein
		112	NCU02051	hypothetical protein	312	NCU06612	hypothetical protein	512	NCU01976	hypothetical protein	712	NCU12040	hypothetical protein	912	NCU11251	pre-mRNA splicing factor
		113	NCU05159	acetylxylan esterase	313	NCU07927	mitochondrial carrier protein	513	NCU07078	hypothetical protein	713	NCU11158	hypothetical protein	913	NCU00677	phenylacetyl-CoA ligase
		114	NCU02071	hypothetical protein	314	NCU02990	hypothetical protein	514	NCU00774	hypothetical protein	714	NCU06302	early conidial development-1	914	NCU03997	hypothetical protein
		115	NCU14119	ncRNA	315	NCU09467	hypothetical protein	515	NCU08147	P-type ATPase	715	NCU06817	hypothetical protein	915	NCU05831	hypothetical protein
		116	NCU00370	hypothetical protein	316	NCU05862	hypothetical protein	516	NCU04902	sodium-hydrogen antiporter	716	NCU07537	hypothetical protein	916	NCU00206	cellobiose dehydrogenase-1
		117	NCU16443	hypothetical protein	317	NCU00773	hypothetical protein	517	NCU09305	hypothetical protein	717	NCU05044	hypothetical protein	917	NCU01571	hypothetical protein
		118	NCU09689	hypothetical protein	318	NCU03742	hypothetical protein	518	NCU06007	hypothetical protein	718	NCU04721	neutral ceramidase	918	NCU08541	hypothetical protein
		119	NCU05861	hypothetical protein	319	NCU00362	hypothetical protein	519	NCU01311	hypothetical protein	719	NCU16678	hypothetical protein	919	NCU07199	major myo-inositol transporter iolT
		120	NCU02929	hypothetical protein	320	NCU02125	hypothetical protein	520	NCU07454	MAC1 interacting protein 1	720	NCU05969	glycosylhydrolase family 61-9	920	NCU04533	abundant perithecial protein
		121	NCU09690	hypothetical protein	321	NCU03190	Rec8	521	NCU05771	hypothetical protein	721	NCU07577	zinc finger containing protein	921	NCU09745	ATP binding protein
		122	NCU00854	hypothetical protein	322	NCU05708	phenol 2-monooxygenase	522	NCU05229	hypothetical protein	722	NCU08608	hypothetical protein	922	NCU01898	hypothetical protein
		123	NCU00912	hypothetical protein	323	NCU09261	DNA replication complex GINS protein SLD5	523	NCU02529	hypothetical protein	723	NCU08717	hypothetical protein	923	NCU05433	hypothetical protein
		124	NCU05319	LysM domain-containing protein	324	NCU07410	hypothetical protein	524	NCU04435	general amino acid permease AGP3	724	NCU07008	carotenoid oxygenase-1	924	NCU03528	DNA polymerase delta subunit 4
		125	NCU09735	short-chain dehydrogenase	325	NCU14126	ncRNA	525	NCU07081	lipase	725	NCU07337	hypothetical protein	925	NCU03019	hypothetical protein
		126	NCU05057	glycosylhydrolase family 7-1	326	NCU07164	hypothetical protein	526	NCU09910	hypothetical protein	726	NCU00375	hypothetical protein	926	NCU06965	hypothetical protein
		127	NCU00716	non-anchored cell wall protein-5	327	NCU04431	endo-1,3-beta-glucanase	527	NCU02847	hypothetical protein	727	NCU09649	metallophosphoesterase	927	NCU00563	hypothetical protein
		128	NCU01112	lipid binding protein	328	NCU05001	cycloheximide-inducible-1	528	NCU10038	glycerophosphoryl diester phosphodiesterase	728	NCU09403	NmrA family protein	928	NCU09652	beta-xylosidase
		129	NCU06077	membrane transporter	329	NCU07142	hypothetical protein	529	NCU11405	alpha-1,3-glucanase/mutanase	729	NCU06227	hypothetical protein	929	NCU03501	von Willebrand factor
		130	NCU04522	hypothetical protein	330	NCU00115	rRNA-processing protein FCF2	530	NCU03205	hypothetical protein	730	NCU06618	metallopeptidase MepB	930	NCU14097	ncRNA
		131	NCU05869	hypothetical protein	331	NCU16741	hypothetical protein	531	NCU07518	hypothetical protein	731	NCU10129	hypothetical protein	931	NCU16998	hypothetical protein
		132	NCU09565	hypothetical protein	332	NCU16993	hypothetical protein	532	NCU06058	amidohydrolase 2	732	NCU00497	hypothetical protein	932	NCU05512	copper resistance protein Crd2
		133	NCU09904	glucan 1,3-beta-glucosidase	333	NCU03913	2-oxoisovalerate dehydrogenase beta subunit	533	NCU01373	hypothetical protein	733	NCU05534	hypothetical protein	933	NCU00708	hypothetical protein
		134	NCU06731	hypothetical protein	334	NCU14134	ncRNA	534	NCU04224	hypothetical protein	734	NCU09821	oxidoreductase	934	NCU02627	hypothetical protein
		135	NCU04520	hypothetical protein	335	NCU02342	hypothetical protein	535	NCU00130	glycosylhydrolase family 1-1	735	NCU09714	hypothetical protein	935	NCU01656	defective in DNA methylation-9
		136	NCU03067	hypothetical protein	336	NCU09197	hypothetical protein	536	NCU09465	diphthamide biosynthesis protein 3	736	NCU04656	MFS transporter	936	NCU06120	hypothetical protein
		137	NCU09669	hypothetical protein	337	NCU00659	hypothetical protein	537	NCU10291	hypothetical protein	737	NCU02397	isoleucine-valine-5	937	NCU00561	hypothetical protein
		138	NCU05169	catalase-4	338	NCU17136	hypothetical protein	538	NCU05183	hypothetical protein	738	NCU04071	carboxymuconate cyclase	938	NCU16349	hypothetical protein
		139	NCU00765	amino acid permease-2	339	NCU07332	hypothetical protein	539	NCU03750	calmodulin	739	NCU03756	aromatic amino acid aminotransferase 1	939	NCU07806	hypothetical protein
		140	NCU00710	acetyl xylan esterase	340	NCU02213	hypothetical protein	540	NCU06597	hypothetical protein	740	NCU03551	hypothetical protein	940	NCU02850	alcohol dehydrogenase
		141	NCU08524	hypothetical protein	341	NCU16947	hypothetical protein	541	NCU14022	ncRNA	741	NCU17088	aspartyl aminopeptidase	941	NCU09470	hypothetical protein
		142	NCU02700	hypothetical protein	342	NCU01903	pigment biosynthesis protein Ayg1	542	NCU16597	hypothetical protein	742	NCU02975	hypothetical protein	942	NCU02142	hypothetical protein
		143	NCU05931	hypothetical protein	343	NCU07001	methionine-5	543	NCU02363	RTA1 domain-containing protein	743	NCU07569	hypothetical protein	943	NCU09041	L-xylulose reductase
		144	NCU07343	major facilitator family transporter	344	NCU07502	hypothetical protein	544	NCU08660	hypothetical protein	744	NCU06572	hypothetical protein	944	NCU05851	4-coumarate-CoA ligase 1
		145	NCU03149	tRNA-specific adenosine deaminase	345	NCU05843	ammonium transporter 1	545	NCU08857	hypothetical protein	745	NCU00129	AMP-binding domain-containing protein	945	NCU02716	pre-mRNA splicing factor
		146	NCU10080	hypothetical protein	346	NCU17066	hypothetical protein	546	NCU06267	autophagy protein 16	746	NCU04605	hypothetical protein	946	NCU07597	hypothetical protein
		147	NCU16336	3-hydroxyacyl-CoA dehydrogenase	347	NCU09524	hypothetical protein	547	NCU08489	transporter SMF1/ESP1	747	NCU11209	vacuolar protein sorting-associated protein Vps28	947	NCU06518	NADH-cytochrome b5 reductase 2
		148	NCU00865	oxalate decarboxylase oxdC	348	NCU03767	mitochondrial chaperone bcs1	548	NCU07787	clock-controlled gene-14	748	NCU06890	hypothetical protein	948	NCU16446	hypothetical protein
		149	NCU05035	hypothetical protein	349	NCU17258	hypothetical protein	549	NCU06650	secretory phospholipase A2	749	NCU16502	hypothetical protein	949	NCU05018	hypothetical protein
		150	NCU04436	hypothetical protein	350	NCU16999	hypothetical protein	550	NCU00678	glutamate decarboxylase	750	NCU01084	cytosolic Fe-S cluster assembling factor cfd-1	950	NCU02568	hypothetical protein
		151	NCU01108	hypothetical protein	351	NCU00853	hypothetical protein	551	NCU02936	proline oxidase	751	NCU00808	C6 zinc finger domain-containing protein	951	NCU08064	meiotically up-regulated 190 protein
		152	NCU01972	hypothetical protein	352	NCU05121	glycosylhydrolase family 45-1	552	NCU01060	hypothetical protein	752	NCU09281	glycosylhydrolase 31-1	952	NCU01961	DNA lyase Apn2
		153	NCU04623	glycosylhydrolase family 35-2	353	NCU04060	hypothetical protein	553	NCU03580	hypothetical protein	753	NCU08375	molybdopterin synthase small subunit CnxG	953	NCU03648	glutaminase A
		154	NCU01057	taurine catabolism dioxygenase TauD	354	NCU08702	hypothetical protein	554	NCU12025	hypothetical protein	754	NCU05920	hypothetical protein	954	NCU01351	hypothetical protein
		155	NCU00252	hypothetical protein	355	NCU00838	3-dehydroshikimate dehydratase	555	NCU16661	hypothetical protein	755	NCU04426	nuclear division- 4	955	NCU05006	cytochrome P450
		156	NCU09906	hypothetical protein	356	NCU07891	hypothetical protein	556	NCU01510	meiotically up-regulated 190 protein	756	NCU09606	hypothetical protein	956	NCU10853	serine/threonine protein kinase-57
		157	NCU05652	hypothetical protein	357	NCU00086	glycosyl hydrolase	557	NCU07143	6-phosphogluconolactonase	757	NCU08631	hypothetical protein	957	NCU08356	acetamidase
		158	NCU03240	hypothetical protein	358	NCU00399	cell wall protein PhiA	558	NCU06018	hypothetical protein	758	NCU00093	hypothetical protein	958	NCU01398	thiol methyltransferase
		159	NCU00643	L-arabinitol 4-dehydrogenase	359	NCU07754	methionine permease	559	NCU10538	hypothetical protein	759	NCU06186	hypothetical protein	959	NCU07465	mitochondrial phosphate carrier protein 2
		160	NCU09486	glycosyl hydrolase family 13-3	360	NCU16503	hypothetical protein	560	NCU00679	hypothetical protein	760	NCU06939	endosome-associated ubiquitin isopeptidase	960	NCU08173	early conidial development-2
		161	NCU16915	hypothetical protein	361	NCU03239	hypothetical protein	561	NCU03016	hypothetical protein	761	NCU05149	hypothetical protein	961	NCU04149	mitochondrial GTPase
		162	NCU07338	alpha-1,6-mannosyltransferase Och1	362	NCU09027	MFS transporter	562	NCU05541	hypothetical protein	762	NCU05251	DNA-directed RNA polymerase I polypeptide	962	NCU09451	hypothetical protein
		163	NCU09358	hexose carrier protein	363	NCU05193	hypothetical protein	563	NCU07916	phenol 2-monooxygenase	763	NCU01906	GCY protein	963	NCU09263	anchored cell wall protein-4
		164	NCU02947	hypothetical protein	364	NCU16500	hypothetical protein	564	NCU02937	hypothetical protein	764	NCU02457	DNA-directed polymerase kappa	964	NCU10110	3-hydroxyisobutyrate dehydrogenase
		165	NCU16589	hypothetical protein	365	NCU16396	hypothetical protein	565	NCU10512	DUF895 domain membrane protein	765	NCU15831	hypothetical protein	965	NCU07050	hypothetical protein
		166	NCU02215	hypothetical protein	366	NCU02540	meiotic expression up-regulated protein 14	566	NCU09811	MFS transporter	766	NCU07427	hypothetical protein	966	NCU09729	hypothetical protein
		167	NCU00017	hypothetical protein	367	NCU04191	rai-1	567	NCU03643	cutinase transcription factor 1 beta	767	NCU00552	albino-1	967	NCU10027	hypothetical protein
		168	NCU04557	hypothetical protein	368	NCU07134	hypothetical protein	568	NCU04231	hypothetical protein	768	NCU03210	hypothetical protein	968	NCU00762	glycosylhydrolase family 5-1
		169	NCU00758	formate/nitrite transporter	369	NCU11261	hypothetical protein	569	NCU01107	short-chain dehydrogenase	769	NCU08783	epoxide hydrolase	969	NCU03401	hypothetical protein
		170	NCU04233	hypothetical protein	370	NCU11043	hypothetical protein	570	NCU06131	hypothetical protein	770	NCU06125	hypothetical protein	970	NCU00709	glycosylhydrolase family 3-8
		171	NCU05585	MFS quinate transporter	371	NCU04415	hypothetical protein	571	NCU00410	eukaryotic release factor 1	771	NCU02916	glycosylhydrolase family 61-3	971	NCU01520	hypothetical protein
		172	NCU05127	D-alanyl-alanine synthetase A	372	NCU08769	conidiation-6	572	NCU08696	hypothetical protein	772	NCU09287	sugar transporter	972	NCU00803	MFS transporter
		173	NCU08732	hypothetical protein	373	NCU05349	hypothetical protein	573	NCU04091	hypothetical protein	773	NCU06637	peroxin 24	973	NCU07901	hypothetical protein
		174	NCU05630	cupin domain-containing protein	374	NCU05976	hypothetical protein	574	NCU01105	hypothetical protein	774	NCU09176	hypothetical protein	974	NCU05853	MFS sugar transporter
		175	NCU01828	hypothetical protein	375	NCU00987	pisatin demethylase	575	NCU00642	glycosylhydrolase family 35-1	775	NCU04282	hypothetical protein	975	NCU05632	hypothetical protein
		176	NCU07536	carboxypeptidase A1	376	NCU07273	hypothetical protein	576	NCU02132	hypothetical protein	776	NCU04997	glycosylhydrolase family 10-3	976	NCU06563	protein phosphatase 2A-like
		177	NCU02476	alcohol dehydrogenase III	377	NCU08112	cytochrome P450 monooxygenase	577	NCU02799	hypothetical protein	777	NCU04493	hypothetical protein	977	NCU07811	hypothetical protein
		178	NCU00288	hypothetical protein	378	NCU03331	hypothetical protein	578	NCU06804	phenol 2-monooxygenase	778	NCU08062	cytochrome P450 monooxygenase	978	NCU07349	hypothetical protein
		179	NCU16385	glutaredoxin domain-containing protein	379	NCU09144	hypothetical protein	579	NCU02138	hypothetical protein	779	NCU00207	oxidoreductase	979	NCU04913	hypothetical protein
		180	NCU03991	sterol O-acyltransferase 1	380	NCU03337	ATP-dependent DNA helicase recQ	580	NCU09285	menadione-induced gene-6	780	NCU03169	hypothetical protein	980	NCU03536	cysteine-3
		181	NCU09799	hypothetical protein	381	NCU04085	hypothetical protein	581	NCU08315	monooxygenase	781	NCU08603	ankyrin repeat protein	981	NCU09914	hypothetical protein
		182	NCU09087	hypothetical protein	382	NCU17227	hypothetical protein	582	NCU01231	carboxylic acid transporter	782	NCU06116	hypothetical protein	982	NCU08100	hypothetical protein
		183	NCU09738	alpha-ketoglutarate dependent xanthine dioxygenase	383	NCU09183	kynureninase	583	NCU04312	nuclear migration protein NudF-1	783	NCU02535	hypothetical protein	983	NCU00159	Sin3-associated polypeptide Sap18
		184	NCU08051	hypothetical protein	384	NCU06040	hypothetical protein	584	NCU07267	blue light-induced-3	784	NCU08556	hypothetical protein	984	NCU17100	hypothetical protein
		185	NCU00809	MFS monosaccharide transporter	385	NCU09692	phosphatidic acid phosphatase beta	585	NCU04491	hypothetical protein	785	NCU07065	hypothetical protein	985	NCU06524	protease inhibitor
		186	NCU05770	catalase-2	386	NCU02201	laccase	586	NCU08034	small nuclear ribonucleoprotein U	786	NCU06382	ABC transporter	986	NCU02926	hypothetical protein
		187	NCU00640	hypothetical protein	387	NCU04168	hypothetical protein	587	NCU03931	all development altered-5	787	NCU09978	hypothetical protein	987	NCU04466	cyanamide hydratase
		188	NCU05421	lipoyltransferase and lipoate-protein ligase	388	NCU03153	hypothetical protein	588	NCU07269	alpha-1,2-mannosidase	788	NCU03313	hypothetical protein	988	NCU02897	hypothetical protein
		189	NCU06012	hypothetical protein	389	NCU08624	hypothetical protein	589	NCU01815	hypothetical protein	789	NCU04298	pentafunctional AROM polypeptide	989	NCU01214	hypothetical protein
		190	NCU08549	UDP-galactose 4-epimerase	390	NCU00180	hypothetical protein	590	NCU05852	glucuronan lyase A	790	NCU06373	hypothetical protein	990	NCU14132	ncRNA
		191	NCU07268	hypothetical protein	391	NCU02885	serine/threonine protein kinase-20	591	NCU04994	leucine aminopeptidase 2	791	NCU07161	hypothetical protein	991	NCU06803	glutamate decarboxylase
		192	NCU02731	hypothetical protein	392	NCU10075	hypothetical protein	592	NCU07906	methyltransferase	792	NCU02906	NAD-dependent malic enzyme 1	992	NCU03741	NAD kinase/ATP NAD kinase
		193	NCU06121	hypothetical protein	393	NCU09864	2-oxoisovalerate dehydrogenase alpha subunit	593	NCU04669	hypothetical protein	793	NCU02780	U2 small nuclear ribonucleoprotein B	993	NCU05916	alpha-1,3-mannosyltransferase CMT1
		194	NCU09419	cytochrome P450 3A4	394	NCU08393	hypothetical protein	594	NCU05356	hypothetical protein	794	NCU09387	female and male fertility-1	994	NCU02242	RING finger domain-containing protein
		195	NCU07921	hypothetical protein	395	NCU04409	ankyrin repeat protein	595	NCU05864	hypothetical protein	795	NCU01223	hypothetical protein	995	NCU16699	hypothetical protein
		196	NCU00740	hypothetical protein	396	NCU03789	MFS drug transporter	596	NCU06824	hypothetical protein	796	NCU07663	GRF zinc finger domain-containing protein	996	NCU06110	thiazole biosynthetic enzyme
		197	NCU05062	hypothetical protein	397	NCU02579	FAS1 domain-containing protein	597	NCU14019	ncRNA	797	NCU00333	ADP-ribosylation factor family protein	997	NCU05865	hypothetical protein
		198	NCU07310	hypothetical protein	398	NCU02856	hypothetical protein	598	NCU10049	autophagy protein Apg12	798	NCU03195	tRNA-dihydrouridine synthase 4	998	NCU08398	aldose 1-epimerase
		199	NCU09256	hypothetical protein	399	NCU02690	mitochondrial integral membrane protein	599	NCU06867	hypothetical protein	799	NCU02320	hypothetical protein
		200	NCU02322	mannose-6-phosphate isomerase	400	NCU06020	glycosylhydrolase family 18-7	600	NCU03328	glycosylhydrolase family 61-6	800	NCU04384	hypothetical protein
