# Supplementary material for: Sensing of H2O2-induced oxidative stress by the UPF factor complex is crucial for activation of catalase-3 expression in Neurospora
Source: PLoS Genet. 2023 Oct 16;19(10):e1010985. doi: 10.1371/journal.pgen.1010985 (PMC10578600; doi:10.1371/journal.pgen.1010985)
Supplement: S3 Table — (XLSX) [file pgen.1010985.s013.xlsx]

## Sheet: Sheet1
		S3 Table. A total of 107 genes were further upregulated in the upf-1KO strain by H2O2 treatment. (NS: No significant BLAST results)
			Locus	Gene Symbol or Description	Features	BLAST to Saccharomyces cerevisiae		Locus	Gene Symbol or Description	Features	BLAST to Saccharomyces cerevisiae
		1	NCU09519	2,5-diketo-D-gluconic acid reductase A	Not Known	aldo-keto reductase superfamily protein	54	NCU05534	hypothetical protein	uORF	NS
		2	NCU08026	3' exoribonuclease	Long 3'UTR Intron in the 3'UTR	exosome non-catalytic core subunit MTR3	55	NCU09305	hypothetical protein	uORF	NS
		3	NCU03404	acid phosphatase PHOa	uORF	NS	56	NCU04367	hypothetical protein	Not Known	NS
		4	NCU02476	alcohol dehydrogenase III	uORF	alcohol dehydrogenase ADH3	57	NCU09714	hypothetical protein	uORF	NS
		5	NCU04874	alternative oxidase-3	uORF	NS	58	NCU06114	hypothetical protein	uORF	NS
		6	NCU06400	amidohydrolase	Not Known	uncharacterized protein YJL213W	59	NCU03153	hypothetical protein	uORF	NS
		7	NCU06058	amidohydrolase 2	uORF	NS	60	NCU06555	hypothetical protein	Not Known	NS
		8	NCU03756	aromatic amino acid aminotransferase 1	Not Known	bifunctional 2-aminoadipate transaminase/aromatic-amino-acid:2-oxoglutarate transaminase	61	NCU02930	hypothetical protein	uORF	pyridoxine 4-dehydrogenase
		9	NCU07082	aspartyl-tRNA synthetase	Not Known	aspartate--tRNA ligase DPS1	62	NCU03851	hypothetical protein	uORF	NS
		10	NCU00416	C2H2 type zinc finger domain-containing protein	uORF	NS	63	NCU04635	hypothetical protein	uORF	NS
		11	NCU01231	carboxylic acid transporter	uORF	monocarboxylate/H+ symporter	64	NCU16500	hypothetical protein	uORF	NS
		12	NCU00685	casein kinase I isoform delta	Long 3'UTR uORF	serine/threonine protein kinase HRR25	65	NCU07716	hypothetical protein	uORF	NS
		13	NCU08791	catalase-1	uORF	catalase A	66	NCU02523	hypothetical protein	uORF	NS
		14	NCU05770	catalase-2	uORF	NS	67	NCU16904	hypothetical protein	Not Known	NS
		15	NCU00351	cript family protein	Long 3'UTR	cytochrome-c peroxidase	68	NCU06965	hypothetical protein	Not Known	NS
		16	NCU04466	cyanamide hydratase	uORF	cyanamide hydratase	69	NCU06265	hypothetical protein	Not Known	NS
		17	NCU01084	cytosolic Fe-S cluster assembling factor cfd-1	uORF	iron-sulfur cluster assembly protein CFD1	70	NCU06817	hypothetical protein	Not Known	NS
		18	NCU09465	diphthamide biosynthesis protein 3	Long 3'UTR	Kti11p	71	NCU16806	hypothetical protein	uORF	NS
		19	NCU01078	D-mandelate dehydrogenase	Intron in the 3'UTR uORF	glyoxylate reductase	72	NCU05350	hypothetical protein	Not Known	glucose sensor
		20	NCU00410	eukaryotic release factor 1	Long 3'UTR Intron in the 3'UTR	translation termination factor eRF1	73	NCU00973	hypothetical protein	Not Known	uncharacterized protein YNL134C
		21	NCU10500	F-box domain-containing protein	Long 3'UTR Intron in the 3'UTR uORF	NS	74	NCU06096	hypothetical protein	Not Known	NS
		22	NCU05421	lipoyltransferase and lipoate-protein ligase	uORF	putative lipoate--protein ligase	75	NCU10129	hypothetical protein	uORF	NS
		23	NCU09041	L-xylulose reductase	Not Known	2,4-dienoyl-CoA reductase (NADPH) NADHX epimerase	76	NCU04491	hypothetical protein	Long 3'UTR uORF	NS
		24	NCU16992	mating factor a-1	Long 3'UTR	NS	77	NCU08351	hypothetical protein	Not Known	NS
		25	NCU08070	meiotically up-regulated 182 protein	Long 3'UTR	NADHX epimerase	78	NCU09799	hypothetical protein	uORF	uncharacterized protein YBR287W
		26	NCU09285	menadione-induced gene-6	Long 3'UTR Intron in the 3'UTR	alcohol dehydrogenase ADH5	79	NCU05844	hypothetical protein	uORF	NS
		27	NCU07754	methionine permease	uORF	Mup1p	80	NCU00375	hypothetical protein	Long 3'UTR	NS
		28	NCU09865	methylase	uORF	S-adenosylmethionine-dependent methyltransferase	81	NCU11292	hypothetical protein	uORF	NS
		29	NCU01598	methyltransferase	uORF	NS	82	NCU07080	hypothetical protein	Not Known	transcription regulator GAL80
		30	NCU05089	MFS monocarboxylate transporter	uORF	riboflavin transporter	83	NCU02529	hypothetical protein	uORF	NS
		31	NCU00803	MFS transporter	uORF	Tna1p	84	NCU02142	hypothetical protein	Long 3'UTR uORF	DNA-binding transcription factor CAT8
		32	NCU02946	mitochondrial carrier domain-containing protein	Not Known	NS	85	NCU00855	hypothetical protein	Not Known	NS
		33	NCU07465	mitochondrial phosphate carrier protein 2	Long 3'UTR uORF	Cu/Pi carrier	86	NCU07337	hypothetical protein	uORF	Pmp3p
		34	NCU04823	NADP-dependent alcohol dehydrogenase C	uORF	NADP-dependent alcohol dehydrogenase	87	NCU07806	hypothetical protein	uORF	NS
		35	NCU07817	non-anchored cell wall protein-3	uORF	NS	88	NCU06763	hypothetical protein	uORF	NS
		36	NCU00716	non-anchored cell wall protein-5	uORF	NS	89	NCU03205	hypothetical protein	Not Known	NS
		37	NCU03372	nonspecific lipid-transfer protein	uORF	NS	90	NCU02132	hypothetical protein	uORF	NS
		38	NCU00865	oxalate decarboxylase oxdC	uORF	NS	91	NCU01060	hypothetical protein	uORF	NS
		39	NCU09821	oxidoreductase	Long 3'UTR uORF	oxidoreductase	92	NCU12057	hypothetical protein	Not Known	NS
		40	NCU05376	p450 monooxygenase	Not Known	sterol 14-demethylase	93	NCU17100	hypothetical protein	uORF	NS
		41	NCU09692	phosphatidic acid phosphatase beta	uORF	bifunctional diacylglycerol diphosphate phosphatase/phosphatidate phosphatase	94	NCU03997	hypothetical protein	Not Known	NS
		42	NCU06650	secretory phospholipase A2	Not Known	NS	95	NCU08949	hypothetical protein	Long 3'UTR uORF	NS
		43	NCU11395	S-glutathione dehydrogenase	uORF	bifunctional alcohol dehydrogenase/S-(hydroxymethyl)glutathione dehydrogenase	96	NCU07921	hypothetical protein	Not Known	NS
		44	NCU08057	short chain dehydrogenase/reductase	Not Known	sepiapterin reductase family protein IRC24	97	NCU08168	hypothetical protein	Not Known	NS
		45	NCU10572	short chain oxidoreductase	Intron in the 3'UTR uORF	Osi1p	98	NCU16594	hypothetical protein	Not Known	NS
		46	NCU09748	transcription initiation factor IIA gamma chain	Long 3'UTR	transcription initiation factor IIA subunit gamma	99	NCU01898	hypothetical protein	Long 3'UTR uORF	NS
		47	NCU00288	hypothetical protein	uORF	NS	100	NCU16625	hypothetical protein	Long 3'UTR Intron in the 3'UTR uORF	NS
		48	NCU04451	hypothetical protein	Not Known	NS	101	NCU00659	hypothetical protein	uORF	NS
		49	NCU04107	hypothetical protein	Not Known	NS	102	NCU14154	ncRNA	Not Known	NS
		50	NCU02008	hypothetical protein	Not Known	NS	103	NCU14110	ncRNA	Not Known	NS
		51	NCU06121	hypothetical protein	Not Known	NS	104	NCU14090	ncRNA	Not Known	NS
		52	NCU06120	hypothetical protein	Not Known	NS	105	NCU14045	ncRNA	Not Known	NS
		53	NCU02001	hypothetical protein	Not Known	NS	106	NCU14019	ncRNA	Not Known	NS
							107	NCU14175	ncRNA	Not Known	NS
