# Supplementary material for: Sensing of H2O2-induced oxidative stress by the UPF factor complex is crucial for activation of catalase-3 expression in Neurospora
Source: PLoS Genet. 2023 Oct 16;19(10):e1010985. doi: 10.1371/journal.pgen.1010985 (PMC10578600; doi:10.1371/journal.pgen.1010985)
Supplement: S4 Table — (XLSX) [file pgen.1010985.s014.xlsx]

## Sheet: Sheet1
	S4 Table. A total of 161 genes were not further upregulated in the upf-1KO strain by H2O2 treatment. (NS: No significant BLAST results)
		Locus	Gene Symbol or Description	Features	BLAST to Saccharomyces cerevisiae		Locus	Gene Symbol or Description	Features	BLAST to Saccharomyces cerevisiae
	1	NCU00837	6-phosphogluconate dehydrogenase	Not known	phosphogluconate dehydrogenase (decarboxylating) GND2	82	NCU09506	hypothetical protein	uORF	NS
	2	NCU05159	acetylxylan esterase	uORF	NS	83	NCU03654	hypothetical protein	Not known	NS
	3	NCU00552	albino-1	uORF	NS	84	NCU16947	hypothetical protein	uORF	phosphatidate phosphatase APP1
	4	NCU07053	aldehyde dehydrogenase	Not known	aldehyde dehydrogenase (NADP(+)) ALD4	85	NCU07073	hypothetical protein	uORF	NS
	5	NCU01233	aldose reductase	Long 3'UTR uORF	aldo-keto reductase superfamily protein	86	NCU03067	hypothetical protein	uORF	NS
	6	NCU09263	anchored cell wall protein-4	uORF	NS	87	NCU06537	hypothetical protein	uORF	NS
	7	NCU06327	benzoate 4-monooxygenase cytochrome P450	uORF	putative cytochrome P450	88	NCU08526	hypothetical protein	uORF	NS
	8	NCU04071	carboxymuconate cyclase	uORF	NS	89	NCU07421	hypothetical protein	uORF	polyadenylate-binding protein
	9	NCU00355	catalase-3	uORF	catalase A	90	NCU08413	hypothetical protein	Not known	NS
	10	NCU00399	cell wall protein PhiA	Long 3'UTR uORF	NS	91	NCU16999	hypothetical protein	Not known	NS
	11	NCU03753	clock-controlled gene-1	uORF	NS	92	NCU09421	hypothetical protein	Introns in the 3'UTR	NS
	12	NCU08907	clock-controlled gene-13	uORF	NS	93	NCU03268	hypothetical protein	Long 3'UTR	exosome non-catalytic core subunit RRP46
	13	NCU07787	clock-controlled gene-14	uORF	NS	94	NCU16390	hypothetical protein	Not known	NS
	14	NCU09235	conidiation-8	uORF	NS	95	NCU03583	hypothetical protein	Not known	NS
	15	NCU01374	CutC family protein	uORF	NS	96	NCU07132	hypothetical protein	uORF	NS
	16	NCU01258	cyanase	Long 3'UTR uORF	NS	97	NCU07142	hypothetical protein	Long 3'UTR	NS
	17	NCU01061	dienelactone hydrolase	uORF	protein AIM2	98	NCU06890	hypothetical protein	Not known	NS
	18	NCU00780	D-lactate dehydrogenase	Not known	phosphoglycerate dehydrogenase SER33	99	NCU06597	hypothetical protein	uORF	NS
	19	NCU01127	DUF636 domain-containing protein	Not known	NS	100	NCU06589	hypothetical protein	uORF	NS
	20	NCU08173	early conidial development-2	Not known	NS	101	NCU07661	hypothetical protein	uORF	NS
	21	NCU00173	esterase D	Not known	S-formylglutathione hydrolase	102	NCU04126	hypothetical protein	Not known	NS
	22	NCU09042	exo-beta-D-glucosaminidase	uORF	NS	103	NCU03313	hypothetical protein	uORF	NS
	23	NCU02361	formamidase	uORF	NS	104	NCU11043	hypothetical protein	Not known	NS
	24	NCU09904	glucan 1,3-beta-glucosidase	uORF	NS	105	NCU04605	hypothetical protein	Long 3'UTR uORF	NS
	25	NCU16385	glutaredoxin domain-containing protein	Not known	Mgp12p	106	NCU09689	hypothetical protein	uORF	NS
	26	NCU04510	glycerol dehydrogenase-3	uORF	glycerol 2-dehydrogenase (NADP(+)) GCY1	107	NCU03534	hypothetical protein	Not known	NS
	27	NCU10038	glycerophosphoryl diester phosphodiesterase	uORF	NS	108	NCU04482	hypothetical protein	uORF	NS
	28	NCU00130	glycosylhydrolase family 1-1	uORF	NS	109	NCU07976	hypothetical protein	Not known	NS
	29	NCU02369	glycosylhydrolase family 28-1	uORF	endo-polygalacturonase	110	NCU09185	hypothetical protein	uORF	putative cytochrome P450
	30	NCU04623	glycosylhydrolase family 35-2	Not known	NS	111	NCU03111	hypothetical protein	Introns in the 3'UTR	NS
	31	NCU03617	haloacid dehalogenase	Long 3'UTR uORF	NS	112	NCU04487	hypothetical protein	Not known	NS
	32	NCU05005	HHE domain-containing protein	uORF	NS	113	NCU07818	hypothetical protein	Not known	NS
	33	NCU07221	high conidial production-1	uORF	histidine kinase	114	NCU16341	hypothetical protein	Not known	NS
	34	NCU07232	hsp30-like protein	uORF	NS	115	NCU09176	hypothetical protein	uORF	NS
	35	NCU02397	isoleucine-valine-5	uORF	indolepyruvate decarboxylase 1	116	NCU17258	hypothetical protein	Long 3'UTR uORF	NS
	36	NCU09183	kynureninase	Not known	kynureninase	117	NCU09914	hypothetical protein	Not known	NS
	37	NCU00643	L-arabinitol 4-dehydrogenase	uORF	L-iditol 2-dehydrogenase SOR1	118	NCU05838	hypothetical protein	uORF	NS
	38	NCU07081	lipase	Introns in the 3'UTR uORF	NS	119	NCU09906	hypothetical protein	uORF	NS
	39	NCU01112	lipid binding protein	Not known	Tfs1p	120	NCU09268	hypothetical protein	Not known	NS
	40	NCU05319	LysM domain-containing protein	Introns in the 3'UTR uORF	NS	121	NCU09057	hypothetical protein	Not known	NS
	41	NCU02322	mannose-6-phosphate isomerase	uORF	mannose-6-phosphate isomerase PMI40	122	NCU02673	hypothetical protein	Not known	NS
	42	NCU02540	meiotic expression up-regulated protein 14	uORF	lipid-binding protein LSP1	123	NCU16742	hypothetical protein	Not known	NS
	43	NCU07906	methyltransferase	Not known	NS	124	NCU00679	hypothetical protein	Not known	NS
	44	NCU07927	mitochondrial carrier protein	Not known	Pet8p	125	NCU11291	hypothetical protein	Not known	NS
	45	NCU08747	monooxygenase	Not known	NS	126	NCU04415	hypothetical protein	Introns in the 3'UTR uORF	Msc1p
	46	NCU09403	NmrA family protein	uORF	NS	127	NCU08541	hypothetical protein	uORF	NS
	47	NCU07723	norsolorinic acid reductase	Long 3'UTR uORF	putative aryl-alcohol dehydrogenase	128	NCU00640	hypothetical protein	Not known	NS
	48	NCU02328	O-methyltransferase	uORF	NS	129	NCU10965	hypothetical protein	Not known	NS
	49	NCU00207	oxidoreductase	Long 3'UTR uORF	NS	130	NCU05652	hypothetical protein	Not known	NS
	50	NCU05518	peroxisomal copper amine oxidase	uORF	NS	131	NCU09344	hypothetical protein	Not known	NS
	51	NCU05151	phosphoketolase	Not known	NS	132	NCU04233	hypothetical protein	Not known	NS
	52	NCU00987	pisatin demethylase	uORF	putative cytochrome P450	133	NCU00868	hypothetical protein	uORF	NS
	53	NCU09548	platelet-activating factor acetylhydrolase	uORF	NS	134	NCU12025	hypothetical protein	uORF	NS
	54	NCU08395	pre-mRNA splicing factor Dim1	Long 3'UTR	NS	135	NCU06078	hypothetical protein	Not known	NS
	55	NCU06563	protein phosphatase 2A-like	uORF	NS	136	NCU02138	hypothetical protein	Long 3'UTR uORF	NS
	56	NCU07402	pyridoxal reductase	uORF	NS	137	NCU03805	hypothetical protein	Not known	NS
	57	NCU04191	rai-1	Not known	decapping nuclease	138	NCU03408	hypothetical protein	uORF	NS
	58	NCU05143	rds1	uORF	NS	139	NCU04091	hypothetical protein	uORF	NS
	59	NCU07823	scytalone dehydratase	uORF	NS	140	NCU07332	hypothetical protein	uORF	NS
	60	NCU01861	short chain dehydrogenase/reductase family	Not known	oxidoreductase	141	NCU08770	hypothetical protein	Not known	NS
	61	NCU02196	taurine catabolism dioxygenase TauD	uORF	NS	142	NCU05931	hypothetical protein	uORF	NS
	62	NCU07626	thermoresistant gluconokinase	Not known	gluconokinase	143	NCU02061	hypothetical protein	uORF	NS
	63	NCU03195	tRNA-dihydrouridine synthase 4	uORF	tRNA dihydrouridine synthase	144	NCU04913	hypothetical protein	Not known	NS
	64	NCU08549	UDP-galactose 4-epimerase	uORF	NS	145	NCU03742	hypothetical protein	Introns in the 3'UTR uORF	NS
	65	NCU11209	vacuolar protein sorting-associated protein Vps28	Long 3'UTR uORF	ESCRT-I subunit protein VPS28	146	NCU07310	hypothetical protein	uORF	NS
	66	NCU06321	hypothetical protein	Not known	NS	147	NCU04908	hypothetical protein	Not known	NS
	67	NCU16526	hypothetical protein	Long 3'UTR uORF	NS	148	NCU01298	hypothetical protein	uORF	NS
	68	NCU00176	hypothetical protein	Not known	NS	149	NCU06669	hypothetical protein	uORF	NS
	69	NCU07891	hypothetical protein	uORF	NS	150	NCU02596	hypothetical protein	uORF	NS
	70	NCU05771	hypothetical protein	Introns in the 3'UTR	NS	151	NCU04342	hypothetical protein	uORF	NS
	71	NCU01976	hypothetical protein	Long 3'UTR uORF	Rim4p	152	NCU17136	hypothetical protein	uORF	NS
	72	NCU08631	hypothetical protein	uORF	NS	153	NCU07569	hypothetical protein	Not known	beta-1,3-glucan linked protein
	73	NCU07703	hypothetical protein	uORF	NS	154	NCU01899	hypothetical protein	uORF	NS
	74	NCU02947	hypothetical protein	Not known	NS	155	NCU17157	hypothetical protein	uORF	NS
	75	NCU04667	hypothetical protein	Long 3'UTR uORF	NS	156	NCU02221	hypothetical protein	Long 3'UTR	NS
	76	NCU16446	hypothetical protein	uORF	NS	157	NCU14148	ncRNA	Not known	NS
	77	NCU05149	hypothetical protein	Long 3'UTR uORF	NS	158	NCU14015	ncRNA	Not known	NS
	78	NCU05148	hypothetical protein	uORF	NS	159	NCU14164	ncRNA	Not known	NS
	79	NCU06325	hypothetical protein	Not known	NS	160	NCU14180	ncRNA	Not known	NS
	80	NCU04070	hypothetical protein	uORF	NS	161	NCU14134	ncRNA	Not known	NS
	81	NCU05490	hypothetical protein	uORF	NS
