# Supplementary material for: Sensing of H2O2-induced oxidative stress by the UPF factor complex is crucial for activation of catalase-3 expression in Neurospora
Source: PLoS Genet. 2023 Oct 16;19(10):e1010985. doi: 10.1371/journal.pgen.1010985 (PMC10578600; doi:10.1371/journal.pgen.1010985)
Supplement: S5 Table — (XLSX) [file pgen.1010985.s015.xlsx]

## Sheet: Sheet1
		S5 Table. Analysis of the basal and fold change of heme synthesis genes expression in the WT and upf-1KO strains.
		Gene Symols	Gene Names	BaseMean	log2Fold Change	pvalue	padj
		NCU06189	5-aminolevulinate synthase	1500.15	0.243835	0.00392642	0.00946744
		NCU01013	delta-aminolevulinic acid dehydratase	660.338	0.11879	0.236059	0.329801
		NCU10292	porphobilinogen deaminase	571.263	-0.229743	0.0260322	0.0500844
		NCU02395	uroporphyrinogen-III synthase	230.238	-0.320092	0.0343007	0.0636508
		NCU02771	Uroporphyrinogen decarboxylase	1793.7	-0.09155	0.225895	0.318185
		NCU01546	coproporphyrinogen III oxidase	7343.95	-0.312605	4.45e-05	0.000160031
		NCU08291	ferrochelatase	1592.79	-0.205526	0.00358011	0.00869744
