# Supplementary material for: Sensing of H2O2-induced oxidative stress by the UPF factor complex is crucial for activation of catalase-3 expression in Neurospora
Source: PLoS Genet. 2023 Oct 16;19(10):e1010985. doi: 10.1371/journal.pgen.1010985 (PMC10578600; doi:10.1371/journal.pgen.1010985)
Supplement: S6 Table — (XLSX) [file pgen.1010985.s016.xlsx]

## Sheet: Sheet1
		S6 Table. Strains used in this study.
		Strains	Genotype	Source/reference
		WT	ras-1bd, ras-1bd	Ref [1]
		WT (nbd)	FGSC 4200 (ORS-SL6a)	FGSC 4200
		upf1KO (nbd)	FGSC #11229/# FGSC 11230	FGSC #11229/# FGSC 11230
		upf2KO (nbd)	FGSC #15705/ FGSC #15706	FGSC #15705/ FGSC #15706
		upf3KO (nbd)	FGSC #11679/ FGSC #11680	FGSC #11679/ FGSC #11680
		upf-1KO	ras-1bd, ∆ upf-1hyg	Ref [2]
		upf-2KO	ras-1bd, ∆ upf-2hyg	Ref [2]
		upf-3KO	ras-1bd, ∆ upf-3hyg	Ref [2]
		upf-1KO, qa-upf-1	his-3, ras-1bd, ∆ upf-1hgy, qa promoter::upf-1	This study
		upf-2KO, qa-upf-2	his-3, ras-1bd, ∆ upf-2hgy, qa promoter::upf-2	This study
		upf-3KO, qa-upf-3	his-3, ras-1bd, ∆ upf-3hgy, qa promoter::upf-3	This study
		cat-3KO	ras-1bd, ∆ cat-3hyg	This study
		cpc-1(J-5)	ras-1bd, cpc-1 (J-5)	Ref [3]
		ngf-1KO	ras-1bd, ∆ ngf-1hyg	Ref [3]
		upf-1KO upf-2KO	ras-1bd, ∆ upf-1hyg, ∆ upf-2hyg	This study
		upf-1KO upf-3KO	ras-1bd, ∆ upf-1hyg, ∆ upf-3hyg	This study
		upf-2KO upf-3KO	ras-1bd, ∆ upf-2hyg, ∆ upf-3hyg	This study
		upf-1KO cpc-1(J-5)	ras-1bd, ∆ upf-1hyg, cpc-1 (J-5)	This study
		upf-2KO cpc-1(J-5)	ras-1bd, ∆ upf-2hyg, cpc-1 (J-5)	This study
		upf-3KO cpc-1(J-5)	ras-1bd, ∆ upf-3hyg, cpc-1 (J-5)	This study
		upf-1KO ngf-1KO	ras-1bd, ∆ upf-1hyg, ∆ ngf-1hyg	This study
		upf-2KO ngf-1KO	ras-1bd, ∆ upf-2hyg, ∆ ngf-1hyg	This study
		upf-3KO ngf-1KO	ras-1bd, ∆ upf-3hyg, ∆ ngf-1hyg	This study
		Reference
		1. Belden WJ, Larrondo LF, Froehlich AC, Shi M, Chen CH, Loros JJ, et al. The band mutation in Neurospora crassa is a dominant allele of ras-1 implicating RAS signaling in circadian output. Genes Dev. 2007; 21(12): p. 1494-505. https://doi.org/10.1101/gad.1551707 PMID: 17575051
		2. Wu Y, Zhang Y, Sun Y, Yu J, Wang P, Ma H, et al. Up-frameshift protein upf1 regulates Neurospora crassa circadian and diurnal growth rhythms. Genetics. 2017; 206(4): p. 1881-1893. https://doi.org/10.1534/genetics.117.202788 PMID: 28600326
		3. Qi S, He L, Zhang Q, Dong Q, Wang Y, Yang Q, et al. Cross-pathway control gene CPC1/GCN4 coordinates with histone acetyltransferase GCN5 to regulate catalase-3 expression under oxidative stress in Neurospora crassa. Free Radic Biol Med. 2018; 117: p. 218-227.https://doi.org/10.1016/j.freeradbiomed.2018.02.003 PMID: 29421311
