# Supplementary material for: Sensing of H2O2-induced oxidative stress by the UPF factor complex is crucial for activation of catalase-3 expression in Neurospora
Source: PLoS Genet. 2023 Oct 16;19(10):e1010985. doi: 10.1371/journal.pgen.1010985 (PMC10578600; doi:10.1371/journal.pgen.1010985)
Supplement: S7 Table — (XLSX) [file pgen.1010985.s017.xlsx]

## Sheet: Sheet1
		S7 Table. The primers for RT-qPCR assays.
		Primer names	Primer sequence	Use of primers
		cpc-1 RT F	TTGAGTGTCGCTTGATCCATAG	RT-qPCR
		cpc-1 RT R	TGGATGTAACAGCTAGGAAAGG	RT-qPCR
		ngf-1 RT F	CAGTCTGACAGTGCCTTCTC	RT-qPCR
		ngf-1 RT R	GGGTTATCCGCTTCTATATCGTG	RT-qPCR
		cat-3 RT F	GCCGTCCTAGCCAGATTCTTAC	RT-qPCR
		cat-3 RT R	ACTCCTCATCATCGCCATCAAC	RT-qPCR
		β-tubulin RT F	GCGTATCGGCGAGCAGTT	RT-qPCR
		β-tubulin RT R	CCTCACCAGTGTACCAATGCA	RT-qPCR
		18S rRNA F1	ACGGGTAATAGAGGGTTAGGG	RT-qPCR
		18S rRNA R1	CGGGATTGGATAATTTACGCAC	RT-qPCR
		upf-1 RT F	TCTCTTGAACCTAAACGGCG	RT-qPCR
		upf-1 RT R	AAGCTGGAGAAGGGTAAGTTG	RT-qPCR
		upf-2 RT F	CTTGTCCTGAACTATGATCTCCG	RT-qPCR
		upf-2 RT R	TTTCTCACTCTTTGTCCACCC	RT-qPCR
		upf-3 RT F	AGGGCGAGAAAGACAAAGAG	RT-qPCR
		upf-3 RT R	CCACCGCCATCTTTATCCTTC	RT-qPCR
