# Supplementary material for: Sensing of H2O2-induced oxidative stress by the UPF factor complex is crucial for activation of catalase-3 expression in Neurospora
Source: PLoS Genet. 2023 Oct 16;19(10):e1010985. doi: 10.1371/journal.pgen.1010985 (PMC10578600; doi:10.1371/journal.pgen.1010985)
Supplement: S8 Table — (XLSX) [file pgen.1010985.s018.xlsx]

## Sheet: Sheet1
		S8 Table. The primers for ChIP-qPCR assays.
		Primer names	Primer sequence	Use of primers
		cpc-1 TSS F	TTCAGAAGGGTTTCGTGGTG	ChIP-qPCR
		cpc-1 TSS R	AGGTCAAAGAGGGAAAACTGG	ChIP-qPCR
		cpc-1 ORF1 F	AGCATTTGTCTCCGTCTCTG	ChIP-qPCR
		cpc-1 ORF1 R	TGAGGAAGCGTAGAACTGTTG	ChIP-qPCR
		cpc-1 ORF2 F	CTCCTGTTCCCTTGTTTCCC	ChIP-qPCR
		cpc-1 ORF2 R	TCCAGTTCTGTGCGAGATTG	ChIP-qPCR
		cpc-1 ORF3 F	GATGTCGTTGCCATGAAGC	ChIP-qPCR
		cpc-1 ORF3 R	CTCGATCTTAGCTTCCAACTCC	ChIP-qPCR
		ngf-1 P F	CTAGGTTACAGTGGACAGCG	ChIP-qPCR
		ngf-1 P R	AAGGTGGAAACAGGAGCAG	ChIP-qPCR
		ngf-1 TSS F	TGCTCCTGTTTCCACCTTG	ChIP-qPCR
		ngf-1 TSS R	TGAATGTGCTCGCAATTGATG	ChIP-qPCR
		ngf-1 ORF1 F	CGAAACGAATCAAGCATAGCG	ChIP-qPCR
		ngf-1 ORF1 R	TGTTGACCACACGGAATTCG	ChIP-qPCR
		ngf-1 ORF2 F	ACATCAAGGATTATGAAGGCGG	ChIP-qPCR
		ngf-1 ORF2 R	GTGGACAATGTGAGATTTGCTG	ChIP-qPCR
		ngf-1 ORF3 F	CAACGAAAACACCCCATATGC	ChIP-qPCR
		ngf-1 ORF3 R	CCTCACGACTTTCACCCTTC	ChIP-qPCR
		cat-3 P F	TCTTGTAGATTTGGTGTCAGAGG	ChIP-qPCR
		cat-3 P R	GGTGCCTTGGTTTTGGTTGC	ChIP-qPCR
		cat-3 TSS F	GAACCCGTTCTCCAAGTACC	ChIP-qPCR
		cat-3 TSS R	CTTTGCCAGGATCAACACAAC	ChIP-qPCR
		cat-3 ORF1 F	TTGTCACACATTCTCCCTGTC	ChIP-qPCR
		cat-3 ORF1 R	CCAATAAGGCCGCTCAACG	ChIP-qPCR
		cat-3 ORF2 F	TCAAGTCCTCGCCGGCAAG	ChIP-qPCR
		cat-3 ORF2 R	GGATCAAGAAGGTCGAAGCC	ChIP-qPCR
		cat-3 ORF3 F	CTTACTGATGGTTACCGCTGG	ChIP-qPCR
		cat-3 ORF3 R	CCTTGATAACCTCGTCCTGAG	ChIP-qPCR
